# Supplementary material for: Pumice as a Novel Natural Heterogeneous Catalyst for the Designation of 3,4-Dihydropyrimidine-2-(1H)-ones/thiones under Solvent-Free Conditions
Source: Molecules. 2022 Sep 16;27(18):6044. doi: 10.3390/molecules27186044 (PMC9503633; doi:10.3390/molecules27186044)
Supplement: Supplementary file 1 [file molecules-27-06044-s001.zip]

Archive with 1 entries (1 files):
- molecules-1829113-supplementary.pdf
